# Supplementary material for: NH4+ Toxicity, Which Is Mainly Determined by the High NH4+/K+ Ratio, Is Alleviated by CIPK23 in Arabidopsis
Source: Plants (Basel). 2020 Apr 14;9(4):501. doi: 10.3390/plants9040501 (PMC7238117; doi:10.3390/plants9040501)
Supplement: Supplementary file 1 [file plants-09-00501-s001.zip]

Archive with 9 entries (8 files):
- Figure S/
- Figure S/Figure S1.tif
- Figure S/Figure S2.tif
- Figure S/Figure S3.tif
- Figure S/Figure S4.tif
- Figure S/Figure S5.tif
- Figure S/Table S1.docx
- Figure S/Table S2.docx
- Figure S/Table S3.docx
